# Supplementary material for: Identification of serum miR-1915-3p and miR-455-3p as biomarkers for breast cancer
Source: PLoS One. 2018 Jul 26;13(7):e0200716. doi: 10.1371/journal.pone.0200716 (PMC6062026; doi:10.1371/journal.pone.0200716)
Supplement: S1 File — (XLSX) [file pone.0200716.s003.xlsx]

## Sheet: Sheet1
Figure 1B		n( in each pooled sample )
	Healthy group:	100
	Benign group:	100
	Malignant group:	94
	Lymph node- group：	58
	Lymph node+ group：	36
	Carcinoma in situ group：	25
	Infiltrate carcinoma group：	69
Figure 2A		n	mean	median	Variance
	Healthy	30	94.4433	84.65	941.016
	Benign	30	89.8933	94.5	791.485
	Malignant	30	60.6	60.5	1031.44
Figure 2B		n	mean	median	Variance
	Healthy	30	1380.03	639.5	2.42131e+06
	Benign	30	2940.6	1595	9.07173e+06
	Malignant	30	4241.67	4315	3.48826e+06
Figure 2C		n	mean	median	Variance
	Lymph Node-	43	71.8023	76	1196.27
	Lymph Node+	21	41.9333	46	483.005
	Ca In Situ	15	101.2	98	472.6
	Infiltrate Ca	49	50.002	54	745.239
Figure 2D		n	mean	median	Variance
	Lymph Node-	43	3368.6	3130	2.3065e+06
	Lymph Node+	21	5545.24	5690	909376
	Ca In Situ	15	1982.67	1860	299607
	Infiltrate Ca	49	4725.71	4730	1.9021e+06
Figure 3			n(healthy)	n(malignant)	AUC	95%CI
	healthy vs. malignant	miR-1915-3p	30	30	0.881	0.797-0.965
		miR-455-3p	30	30	0.778	0.654-0.9020
	LN metastasis vs. non-metastasis		n(metastasis)	n(non-metastasis)	AUC	95%CI
		miR-1915-3p	36	58	0.894	0.829-0.960
		miR-455-3p	36	58	0.795	0.705-0.886
	Ca in situ group vs. infiltrating Ca		n(Ca in situ)	n(infiltrating Ca)	AUC	95%CI
		miR-1915-3p	25	69	0.934	0.845-1.000
		miR-455-3p	25	69	0.876	0.806-0.946
Figure 4A		n	Expression	Expression SD	Expression SEM
	1 MCF10A	4	1	0.177033	0.0885165
	2 231 NEW DMEM	4	23.1373	4.80443	2.40222
	3 SUM159	4	11.3012	1.13809	0.569046
	4 BT549	4	29.903	6.08243	3.04122
	5 MCF7	4	6.763	1.58281	0.791407
Figure 4B	MDA-MB-231 + negative control		n	mean	median	Variance
		1	5	0.2362	0.238	0.0005482
		2	5	0.253	0.253	0.00031
		3	5	0.2626	0.271	0.0004403
		4	5	0.2818	0.283	0.0002312
		5	5	0.3138	0.311	0.0002572
	MDA-MB-231 + miR-1915-3p		n	mean	median	Variance
		1	5	0.2328	0.231	0.0001292
		2	5	0.2788	0.279	9.37e-05
		3	4	0.3362	0.341	0.0008362
		4	5	0.3462	0.35	0.0005002
		5	4	0.3662	0.361	0.0004512
	SUM-159 + negative control		n	mean	median	Variance
		1	5	0.5354	0.533	1.88e-05
		2	5	0.54744	0.549	0.000640768
		3	5	0.5816	0.58	0.0006738
		4	5	0.6108	0.602	0.0003812
		5	5	0.629	0.63	0.0002065
	SUM-159 + miR-1915-3p		n	mean	median	Variance
		1	5	0.5534	0.546	0.0002663
		2	5	0.5746	0.564	0.0005298
		3	5	0.6682	0.659	0.0004837
		4	5	0.6884	0.694	0.0006833
		5	5	0.735	0.734	0.0002205
Figure 4C		n	mean	median	Variance
	negative control	5	147	146	65
	miR-1915-3p mimic	5	203.4	200	520.8
	miR-1915-3p inhibitor	5	116.6	118	28.8
Figure 5A			n	mean	median	Variance
	MDA-MB-231	Negative Control	3	95.3333	101	180.333
		miR-1915-3p	3	132.667	135	136.333
	SUM-159	Negative Control	3	80.6667	83	384.333
		miR-1915-3p	3	124.667	123	112.333
Figure 5B			n	mean	median	Variance
	MDA-MB-231	Negative Control	3	233.333	260	5433.33
		miR-1915-3p	3	410.333	411	144.333
	SUM-159	Negative Control	3	210.333	211	2500.33
		miR-1915-3p	3	341.333	345	880.333
Figure 6A			n	mean	median	Variance
	Wild type	Negative Control	3	0.99895	1.03866	0.00551561
		miR-1915-3p	3	0.70063	0.702038	0.000399869
	Mutation	Negative Control	3	1	0.984431	0.0113294
		miR-1915-3p	3	1.02436	1.04119	0.00929915

## Sheet: Sheet2
2680	-2045.71	4.18495e+06	mean	median	Variance
2060	-2665.71	7.10603e+06	4725.71	4730	1.9021e+06
6810	2084.29	4.34425e+06
3230	-1495.71	2.23716e+06
4110	-615.714	379104
3720	-1005.71	1.01146e+06
3130	-1595.71	2.5463e+06
2870	-1855.71	3.44368e+06
3950	-775.714	601733
3720	-1005.71	1.01146e+06
6810	2084.29	4.34425e+06
2160	-2565.71	6.58289e+06
5900	1174.29	1.37895e+06
6620	1894.29	3.58832e+06
5080	354.286	125518
3130	-1595.71	2.5463e+06
4780	54.2857	2946.94
4210	-515.714	265961
2680	-2045.71	4.18495e+06
4520	-205.714	42318.4
2060	-2665.71	7.10603e+06
4730	4.28571	18.3673
5910	1184.29	1.40253e+06
4420	-305.714	93461.2
4940	214.286	45918.4
4360	-365.714	133747
5870	1144.29	1.30939e+06
3950	-775.714	601733
7810	3084.29	9.51282e+06
5900	1174.29	1.37895e+06
5900		7.15131e+07
3320
5080
4780
4210
4520
4730
5910
4420
6940
6360
5870
5520
4240
5690
4750
6210
5960
5030

## Sheet: Sheet3
								mean	median	var
	0.91327	1.03866	1.04492					0.99895	1.03866	0.00551561
	0.902203	1.11337	0.984431					1	0.984431	0.0113294
	0.679966	0.702038	0.719885					0.70063	0.702038	0.000399869
	1.11126	0.920617	1.04119					1.02436	1.04119	0.00929915
								#DIV/0!	#NUM!	#DIV/0!
	negative control	miR-1915-3p mimic	miR-1915-3p inhibitor
	152	186	118				negative control	152	140	146	158	139
	140	239	122				miR-1915-3p mimic	186	239	200	210	182
	146	200	110				miR-1915-3p inhibitor	118	122	110	121	112
	158	210	121
	139	182	112
							negative control	147	146	65
							miR-1915-3p mimic	203.4	200	520.8
							miR-1915-3p inhibitor	116.6	118	28.8
		Negative Control			miR-1915-3p					mean	median	var
	231	100	105	80	120	135	143
	159	99	83	60	123	115	136
		120	135	143
		123	115	136
	231	Negative Control		95.3333	101	180.333
		miR-1915-3p		132.667	135	136.333
	159	Negative Control		80.6667	83	384.333
		miR-1915-3p		124.667	123	112.333
		Negative Control			miR-1915-3p
	MDA-MB-231	150	260	290	398	422	410			233.333	260	5433.33
	SUM-159	160	210	260	310	369	345			210.333	211	2500.33
		398	422	410						410.333	411	144.333
		310	369	345						341.333	345	880.333
	MDA-MB-231	Negative Control		233.333	260	5433.33
		miR-1915-3p		410.333	411	144.333
	SUM-159	Negative Control		210.333	211	2500.33
		miR-1915-3p		341.333	345	880.333
			NC				miR-1915
		Wild type	0.91327	1.03866	1.04492	0.679966	0.702038	0.719885		0.99895	1.03866	0.00551561
		Mutation	0.902203	1.11337	0.984431	1.11126	0.920617	1.04119		1	0.984431	0.0113294
			0.679966	0.702038	0.719885					0.70063	0.702038	0.000399869
			1.11126	0.920617	1.04119					1.02436	1.04119	0.00929915
	Wild type	Negative Control	0.99895	1.03866	0.00551561
		miR-1915-3p	0.70063	0.702038	0.000399869
	Mutation	Negative Control	1	0.984431	0.0113294
		miR-1915-3p	1.02436	1.04119	0.00929915
